# Supplementary material for: Thioredoxin-A is a virulence factor and mediator of the type IV pilus system in Acinetobacter baumannii
Source: PLoS One. 2019 Jul 2;14(7):e0218505. doi: 10.1371/journal.pone.0218505 (PMC6605650; doi:10.1371/journal.pone.0218505)
Supplement: S1 Table — (XLSX) [file pone.0218505.s001.xlsx]

## Sheet: Sheet1
Supplemental 1 Table. List of top 50 dysregulated gene expression in Acinetobacter baumannii trxA mutant
Down Regulated	Ci79_1	Ci79_2	Ci79_3	Mut_1	Mut_2	Mut_3
Log10 Expression
putative membrane protein	1.76689	1.61137	1.53338	1.35153	0.43521	0.570109
phenol hydroxylase	2.17052	2.09378	2.01854	1.82192	0.752035	0.948305
hypothetical protein	1.34409	1.30805	1.18724	0.953588	0.326066	0.159935
outer membrane porin	1.13156	1.02205	1.01438	0.805786	0	0
twin arginine-targeting translocase	1.41779	1.1514	1.06589	0.890797	0	0.42878
asnC family protein	1.72443	1.59431	1.50936	1.34139	0.365574	0.356229
ABC transporter family protein	1.88986	1.73383	1.65929	1.46289	0.637315	0.615867
major Facilitator Superfamily protein	2.03069	1.87468	1.82853	1.59931	0.803187	0.784659
bacterial regulatory tetR	1.74735	1.53868	1.44871	1.25042	0.535325	0.557875
putative lipoprotein	1.59804	1.39255	1.30565	1.09492	0.304877	0.518957
H+ symporter family protein	2.02266	1.82555	1.74737	1.54508	0.752035	0.806198
fecR family protein	1.91414	1.77066	1.70227	1.47311	0.637315	0.721377
hypothetical protein	1.31962	1.21457	1.1465	0.936554	0	0.244256
hypothetical protein	2.2034	2.05008	1.99932	1.78536	0.836355	0.900297
hypothetical protein	1.26788	1.12889	0.994636	0.850368	0.00384656	0
hypothetical protein	1.23474	1.05886	1.01115	0.781652	0.0452393	0
transposase family protein	1.61271	1.17902	1.10153	0.890797	0.560149	0.375535
binding-dependent transport system	1.90565	1.68275	1.61724	1.39595	0.675944	0.637056
hypothetical protein	1.21517	1.03943	0.980957	0.793887	0	0
phenol hydroxylase	1.40763	1.26128	1.09889	0.850368	0.207967	0.356229
phenol hydroxylase	1.48937	1.30344	1.15122	1.02291	0.00384656	0.0551994
hypothetical protein	1.7888	1.63792	1.48611	1.30947	0.365574	0.490928
hypothetical protein	1.14588	0.926617	0.818545	0.652558	0	0
phenol hydroxylase	1.54147	1.52591	1.41553	1.14067	0.00384656	0.42878
inner membrane protein	1.36726	1.2439	1.10936	0.805786	0.259119	0.189898
hypothetical protein	1.19046	0.975309	0.833437	0.652558	0.00384656	0
phypothetical protein	0.847192	0.76322	0.729145	0.441704	0	0
putative membrane protein	2.12962	1.90318	1.79945	1.6068	0.547915	0.570109
hypothetical protein	0.999283	0.871769	0.753278	0.441704	0	0
hypothetical protein	1.15746	1.08262	0.952232	0.580007	0.00384656	0
HNH endonuclease	0.99598	0.674279	0.537259	0.278977	0	0
thioredoxin	1.84013	2.02294	2.11245	0	0	0
hypothetical protein	1.62999	1.5563	1.42811	0	0	0
transposase IS66	0.729968	0.467519	0.415525	0	0	0
hypothetical protein	1.98114	1.84685	1.74558	0	0	0
hypothetical protein	1.73845	1.75401	1.78441	0	0	0
hypothetical protein	2.06169	2.02412	2.06187	0	0	0
transposase family protein	2.07654	1.91882	1.87616	0	0	0
hypothetical protein	1.88346	1.85168	1.815	0	0	0
hypothetical protein	1.94054	1.87219	1.76199	0	0	0
initiator Replication family protein	2.62736	2.59604	2.57469	0	0	0
hypothetical protein	2.34171	2.20226	2.15566	0	0	0
integrase core domain protein	2.61931	2.50114	2.43744	0	0	0
hypothetical protein	2.37908	2.45734	2.57371	0	0	0
resolvase N terminal domain protein	2.46743	2.45155	2.38415	0	0	0
hypothetical protein	1.23474	1.10025	1.05136	0	0	0
hemO	2.65924	2.80699	2.86938	0	0	0
tonB-dependent transferrin	3.15303	3.11562	3.07567	0	0.0830278	0
integrase core domain protein	2.25674	2.21797	2.17807	0	0	0
hypothetical protein	1.60625	1.4194	1.41296	0	0	0
Up Regulated	Ci79_1	Ci79_2	Ci79_3	Mut_1	Mut_2	Mut_3
Log10 Expression
hypothetical protein	0	0	0	1.54078	0.401787	1.48656
dimethyl sulfone monooxygenase	2.50433	2.69766	2.63425	3.1753	3.71572	3.87678
FMN reductase	2.22623	2.586	2.40675	2.90625	3.30616	3.59966
hypothetical protein	1.08554	0.845962	0.90108	2.02998	0.962888	1.92973
putative aliphatic sulfonate	2.0084	2.05804	2.10572	2.49861	2.85547	3.17655
hypothetical protein	1.2661	1.2258	1.20833	2.19231	1.17703	2.24858
sulfur acquisition oxidoreductase	2.0148	2.02529	2.02172	2.53028	2.7542	3.0425
alkanesulfonate monooxygenase	2.32197	2.44424	2.60561	3.08187	3.2441	3.43582
NLPA lipofamily protein	2.15078	2.08773	2.17542	2.61489	3.068	2.98369
major membrane protein I	1.84999	1.76376	1.83295	2.19758	2.53173	2.82431
NLPA lipofamily protein	2.01321	1.99775	2.05018	2.46212	2.94322	2.83617
hypothetical protein	1.7904	1.85733	1.88664	2.4519	2.33568	2.84727
binding-dependent transport system	2.07709	2.1492	2.27516	2.74056	2.92025	3.07143
FMN-dependent oxidoreductase	2.11297	2.06692	2.12907	2.61852	2.81736	3.0064
multidrug transporter MdfA	2.22467	2.41905	2.22171	2.27421	2.75196	3.39961
binding-dependent transport system	1.72069	1.6527	1.68201	2.15034	2.51733	2.50685
tRNA-Trp	1.66046	1.88655	1.91988	2.51634	2.44507	2.70391
ABC transporter family protein	1.99763	1.99775	2.04691	2.47538	2.85314	2.80774
ABC transporter family protein	2.25456	2.25545	2.44143	2.87777	3.1009	3.12426
hypothetical protein	1.96755	2.29784	2.23138	2.58589	2.97387	3.03176
putative porin	2.77269	3.02406	3.05299	3.47301	3.69734	3.79885
acyl-CoA dehydrogenase	2.27804	2.26145	2.28888	2.68722	3.00237	3.14907
acyl-CoA dehydrogenase	2.23012	2.37666	2.30351	2.76689	2.89594	3.2421
ahpC/TSA family protein	2.21935	2.43165	2.42662	2.98979	2.8732	3.26557
sulfur acquisition oxidoreductase	2.15952	2.10222	2.09836	2.47913	2.76427	3.03301
putative surface antigen	3.50795	3.59304	3.52163	4.26239	4.27325	4.13371
spore coat protein protein	1.76066	2.27187	2.101	2.47763	2.66708	2.96305
cysteine desulfurase	2.13926	2.10442	2.15286	2.48825	2.80689	2.93819
eamA-like transporter family protein	2.19698	2.1755	2.24785	2.02716	3.14341	2.80346
amino ABC transporter permease	1.70737	1.90395	1.84261	2.10446	2.28737	2.74749
monooxygenase	2.03677	1.97531	1.94925	2.22346	2.62926	2.82518
hypothetical protein	0.792523	0.951645	0.823566	1.08884	1.52759	1.67562
alpha/beta hydrolase	1.78612	2.0709	1.94057	2.24704	2.53584	2.78767
sulfate ABC transporter	2.0682	2.11528	2.20606	2.39353	2.83463	2.89707
taurine dioxygenase	2.1683	2.28546	2.423	2.78487	2.94491	3.00352
oxidoreductase	1.02484	1.0131	0.92937	1.21986	1.92501	1.31047
oxidoreductase	2.20175	2.4156	2.39028	2.86372	2.91383	3.06446
tRNA-Leu	0.954256	1.21835	1.14886	1.6178	1.53787	1.92973
binding-dependent transport system	2.21034	2.30744	2.40792	2.79916	2.89716	3.02841
phypothetical protein	1.83199	1.86842	1.89094	2.49262	2.46729	2.41035
integration host factor	2.04721	2.33215	2.38579	2.77097	2.84332	2.9729
ATP-grasp	2.45815	2.66355	2.68545	3.13986	3.19038	3.27393
fatty acid desaturase	2.34513	2.63728	2.60536	3.0129	3.17045	3.20059
ABC transporter	2.17384	2.3547	2.3782	2.75885	2.83347	3.03296
carboxyl transferase	2.44491	2.65276	2.64243	3.05956	3.09769	3.30395
hypothetical protein	2.51298	2.48941	2.462	3.07422	3.0628	3.05294
enoyl-CoA hydratase/isomerase	2.16246	2.31247	2.32996	2.76996	2.82135	2.93
ABC transporter	2.01511	2.12518	2.18724	2.35086	2.68264	2.87474
amino ABC transporter permease	1.89532	2.04028	2.05195	2.19615	2.54804	2.78385
transglycosylase	1.93599	2.01068	1.99632	2.58315	2.53096	2.53976
